# Supplementary material for: The Network for Analysing Longitudinal Population-based HIV/AIDS data on Africa (ALPHA): Data on mortality, by HIV status and stage on the HIV care continuum, among the general population in seven longitudinal studies between 1989 and 2014
Source: Gates Open Res. 2017 Nov 6;1:4. [Version 1] doi: 10.12688/gatesopenres.12753.1 (PMC5841576; doi:10.12688/gatesopenres.12753.1)
Supplement: Supplementary file 1 [file gatesopenres-1-13813-s0000.tgz]

Archive with 1 entries (1 files):
- 528cea6f-56eb-4b8c-82a2-56bd4eb4bf3e.docx
